# Supplementary material for: The amino acid composition of commercially available vegan meat and dairy analogues
Source: Br J Nutr. 2025 Jul 31;134(5):377–89. doi: 10.1017/S000711452510408X (PMC12580972; doi:10.1017/S000711452510408X)
Supplement: Domić et al. supplementary material 2 — Domić et al. supplementary material [file S000711452510408Xsup002.xlsx]

## Sheet: Label_info
Product	Energy_kcal	Fat_%	Saturated_fat_%	Unsaturated_fat_%	Carbohydrates_%	Sugars_%	Fiber_%	Salt_%	Vitamin_E_mg	Vitamin_A_μg	Vitamin_B2_mg	Vitamin_B12_μg	Zinc_mg	Iron_mg	Calcium_mg	Vitamin_C_mg	Iodine_μg	Folic_acid_μg
Chili Burger	162	2.3	0.3	NA	24.2	2	5.7	1.09	NA	NA	NA	0.38	1.5	2.1	NA	NA	NA	NA
Chili Nuggets	170	2.3	0.3	NA	26.4	2	5.4	1.07	NA	NA	NA	0.38	1.5	2.1	NA	NA	NA	NA
Falafel Burger	246	11	1.4	7.5	27	3.9	6.7	1.33	NA	NA	NA	0.9	NA	3.9	NA	NA	NA	NA
Plant-Based Burger 1	191	10	2.3	7.9	5.1	3.2	8.3	1	NA	NA	NA	0.37	NA	10.71	NA	NA	NA	NA
Plant-Based minced meat 1	182	9.3	2.3	6.8	4.3	2.5	6.4	1.2	NA	NA	NA	0.37	NA	10.71	NA	NA	NA	NA
Weedburger Umami Master	136	7	0.6	NA	2.1	0.3	5.4	1	NA	NA	NA	NA		NA	NA	NA	NA	NA
Vegetable Burger	116	2.7	0.4	NA	8.9	2.8	4.7	1.5	NA	NA	NA	0.38	NA	2.1	NA	NA	NA	NA
Plant-Based Sausage 1	238	16	7	NA	5	0		1.35	NA	NA	NA	NA	NA	NA	NA	NA	NA	NA
Plant-Based Burger 2	252	19	5.6	NA	3.5	0		0.75	NA	NA	NA	NA	NA	NA	NA	NA	NA	NA
Plant-Based minced meat 2	238	17	5.7	NA	4.8	0		0.75	NA	NA	NA	NA	NA	NA	NA	NA	NA	NA
Plant-Based Swedish Balls	158	8.9	1.1	7.7	8.1	1.1	3.3	1.1	NA	NA	NA	NA	NA	NA	NA	NA	NA	NA
Plant-Based chicken pieces 1	142	3.6	0.4	NA	2.9	<0,5	6.2	1.1	NA	NA	NA	0.64	NA	3.7	NA	NA	NA	NA
Plant-Based minced meat 3	125	0.5	0.1	NA	2.9	2	6.4	1.3	NA	NA	NA	1.1	NA	8.5	NA	NA	NA	NA
Sensational Burger	197	14	4	NA	2	0.6	5	0.74	NA	NA	NA	NA	NA	NA	NA	NA	NA	NA
Plant-Based chicken pieces 2	166	9.5	0.9	NA	2	0.3	5.3	1.1	NA	NA	NA	0.71	NA	4.7	NA	NA	NA	NA
Plant-Based Chicken Tenders	202	7.6	0.9	NA	16	2.4	4	1.4	NA	NA	NA	0.48	NA	3.1	NA	NA	NA	NA
Seitan Sausage	191	7.2	1.1	NA	5.2	0.3	0.5	1.8	NA	NA	NA	NA	NA	NA	NA	NA	NA	NA
Plant-Based Soup Balls	85	4.1	0.4	3.3	2.8	0.4	1.2	0.65	NA	NA	NA	NA	NA	NA	NA	NA	NA	NA
Plant-Based minced meat 4	184	9.4	5.3	NA	6.8	1.5	5.6	1.02	NA	NA	NA	0.38	1.5	2.1	NA	NA	NA	NA
Plant-Based Chicken Burger	270	16	1.5	NA	20	3	4.5	1.6	NA	NA	NA	NA	NA	NA	NA	NA	NA	NA
Plant-Based Luncheon Meat 1	89	3.1	0.5	NA	3.6	2.5	8.9	1.2	NA	NA	NA	NA	NA	NA	NA	NA	NA	NA
Plant-Based Bacon 1	140	8.9	1	NA	6.4	3	6.3	1.8	NA	NA	NA	NA	NA	NA	NA	NA	NA	NA
Plant-Based Grilled Sausage	163	11	1.4	8.9	5	1.7	5.4	1.73	NA	NA	NA	1.05	NA	NA	NA	NA	NA	NA
Plant-Based Bacon 2	227	16.8	1.3	NA	5.4	1	2.6	2.1	NA	NA	NA	NA	NA	NA	NA	NA	NA	NA
Plant-Based Chicken Filet	165	12.2	1.5	NA	4.6	0.4	1.8	1.75	NA	NA	NA	1.3	NA	4.4	NA	NA	NA	NA
Plant-Based Luncheon Meat 2	154	11.06	1.46	NA	5	3.45	1.58	2.67	NA	NA	NA	NA	NA	NA	NA	NA	NA	NA
Plant-Based Sausage 2	244	18.4	6.2	NA	11.8	1.3	1.4	1.53	NA	NA	NA	NA	NA	NA	NA	NA	NA	NA
Plant-Based Bacon 3	164	5.5	0.9	4.6	9.2	1.1	0.9	3.33	NA	NA	NA	NA	NA	NA	NA	NA	NA	NA
Mozzarella Alternative	170	13	3.4	NA	8.8	0.5		0.65	NA	NA	NA	NA	NA	NA	NA	NA	NA	NA
Melt Me Smoky	270	19.8	19.3	NA	14.4	0		1.8	NA	NA	3.5	2.5	NA	NA	NA	NA	NA	NA
Plant-Based Quark Alternative Unsweetened	119	8.9	0.8	8.1	6.2	1.4	1.5	0.03	NA	NA	NA	NA	NA	NA	NA	NA	NA	NA
Plant-Based Chocolate Milk	59	1.8	0.8	NA	8.4	7.1		0.2	NA	NA	NA	NA	NA	NA	68	NA	NA	NA
Coco Original	179	18	16	NA	4.2	1.8		0.03	NA	NA	NA	NA	NA	NA	NA	NA	NA	NA
Oat drink	47	0.7	0.1	0.6	8.2	5.4	0.7	0.03	NA	NA	NA	NA	NA	NA	NA	NA	NA	NA
Oat Growth Drink	60	3.3	0.3	NA	5.9	2.5	0.2	0.11	1.3	60	0.21	0.38	0.9	1.4	120	12	11.3	15
Oatgurt Blueberry	101	3.3	0.3	NA	16	9	0.9	0.06	NA	NA	NA	0.38	NA	NA	120	NA	22.5	NA
Oatgurt Greek Style	145	10	0.8	NA	10	4.1	0.9	0.11	NA	NA	NA	0.38	NA	NA	120	NA	22.5	NA
Original Plant-Based Not Milk*	NA	NA	NA	NA	NA	NA	NA	NA	NA	NA	NA	NA	NA	NA	NA	NA	NA	NA
VLY Unsweetened	37	2.5	0.3	2.2	0.2	0.2	2.1	0.1	NA	NA	NA	NA	NA	NA	120	NA	NA	NA
Plant-Based Quark Alternative Soy	54	3.3	0.5	2.8	0.3	0.3	0	0.1	NA	NA	NA	NA	NA	NA	NA	NA	NA	NA

## Sheet: Variables
Variable	Explanation
Product	The analyzed meat or dairy analogue or animal-based counterpart
Energy_kcal	The energy content (kcal) per 100 g of product
"nutrient"_%	The content in grams/100 gram (%) of the respective nutrient according to the front label on the packaging
"nutrient"_mg	The content in milligrams/100 gram of the respective nutrient according to the front label on the packaging
"nutrient"_μg	The content in micrograms/100 gram of the respective nutrient according to the front label on the packaging
*	Product information of the dairy analogue 'Original Plant-Based Not Milk' was not collected at the time of sampling
