# Supplementary material for: The amino acid composition of commercially available vegan meat and dairy analogues
Source: Br J Nutr. 2025 Jul 31;134(5):377–89. doi: 10.1017/S000711452510408X (PMC12580972; doi:10.1017/S000711452510408X)
Supplement: Domić et al. supplementary material 3 — Domić et al. supplementary material [file S000711452510408Xsup003.xlsx]

## Sheet: AminoAcids
Product	pro_content_%	Portion_gram	Pro_content_portion	Alanine_avg_mggp	Arginine_avg_mggp	Asparaginezuur_avg_mggp	Cystine_Cysteine_avg_mggp	Glutaminezuur_avg_mggp	Glycine_avg_mggp	Histidine_avg_mggp	Isoleucine_avg_mggp	Leucine_avg_mggp	Lysine_avg_mggp	Methionine_avg_mggp	Phenylalanine_avg_mggp	Proline_avg_mggp	Serine_avg_mggp	Threonine_avg_mggp	Tryptophan_avg_mggp	Tyrosine_avg_mggp	Valine_avg_mggp	PheTyr_avg_mggp	TotalEAA_mggp_avg	Alanine_sd_mggp	Arginine_sd_mggp	Asparaginezuur_sd_mggp	Cystine_Cysteine_sd_mggp	Glutaminezuur_sd_mggp	Glycine_sd_mggp	Histidine_sd_mggp	Isoleucine_sd_mggp	Leucine_sd_mggp	Lysine_sd_mggp	Methionine_sd_mggp	Phenylalanine_sd_mggp	Proline_sd_mggp	Serine_sd_mggp	Threonine_sd_mggp	Tryptophan_sd_mggp	Tyrosine_sd_mggp	Valine_sd_mggp	PheTyr_sd_mggp	TotalEAA_sd_mggp	Alanine_avg_portion	Arginine_avg_portion	Asparaginezuur_avg_portion	Cystine_Cysteine_avg_portion	Glutaminezuur_avg_portion	Glycine_avg_portion
Chili Burger	8.6	80	6.88	32.4356	45.7845	57.26	18.7354	304.45	37.0023	22.8806	35.4801	69.0867	29.9766	11.7096	49.0632	98.0094	49.5316	30.6792	10.4684	32.6698	43.7939	81.733	303.138	1.49039	0.496796	4.13997	1.98719	0	1.65599	1.75535	0.165599	2.31838	1.65599	0.331198	1.15919	0.827994	1.49039	0	0.0993593	0.827994	0.993593	1.98719	8.47866	223.157	314.998	393.948	128.899	2094.61	254.576
Chili Nuggets	8.6	80	6.88	30.5361	42.3077	54.1958	17.366	280.886	34.965	21.2238	32.2844	64.6853	28.7879	10.0233	46.5035	91.4918	45.2214	27.2727	10.676	29.8368	39.5105	76.3403	280.967	1.31861	0.824134	1.48344	0.164827	8.24134	1.31861	0.939513	0.164827	1.81309	1.15379	0.329654	1.15379	3.46136	0.988961	0.659307	0.42855	0.659307	1.81309	1.81309	8.45561	210.089	291.077	372.867	119.478	1932.49	240.559
Falafel Burger	6.6	83.75	5.5275	43.3333	78.7879	121.97	16.0606	171.061	41.8182	26.9242	42.1212	75.303	71.6667	10.4545	60.1515	42.2727	51.5152	38.6364	10.5606	34.0909	48.3333	94.2424	384.152	2.5713	0	0.642824	0.857099	3.21412	2.5713	1.56421	1.7142	4.07122	3.64267	2.35702	1.49992	1.07137	3.4284	0.642824	0.449977	0.642824	4.49977	2.14275	14.8278	239.525	435.5	674.188	88.775	945.538	231.15
Plant-Based Burger 1	16	90	14.4	38	87.5	104.688	9.25	160	38.125	24.125	38.3125	70.9375	61.625	4.5625	40.4375	39.875	46.75	33.5	8.4375	30.8125	44.25	71.25	326.188	0.707107	0.353553	1.85616	0.353553	1.76777	0.707107	0.883883	0.265165	0.795495	0.883883	0.0883883	0.441942	0.707107	0.353553	0	0.159099	1.85616	1.41421	2.2981	4.93207	547.2	1260	1507.5	133.2	2304	549
Plant-Based Minced Meat 1	17	125	21.25	41.1072	94.4052	110.365	10.8952	166.078	40.5183	26.0306	41.4605	76.5607	63.5453	4.65253	44.3463	43.8163	50.1178	35.159	8.61602	34.629	46.8198	78.9753	347.191	0.333148	0.249861	0.499722	0.249861	1.66574	0.666296	0.166574	0.499722	1.16602	0.749583	0.083287	0.249861	1.99889	1.08273	0.583009	0.408106	0.499722	0.749583	0.749583	4.65574	873.528	2006.11	2345.26	231.522	3529.15	861.013
Weedburger Umami Master	10.4	85	8.84	44.3269	63.9423	100.769	13.2692	166.442	38.75	24.1346	40.2885	68.75	60.5769	9.13462	45.2885	46.5385	46.1538	36.1538	11.9135	33.4615	45	78.75	341.24	0.407946	3.12759	4.07946	1.08786	5.3033	0.135982	0.951875	1.22384	0.407946	0.271964	0.135982	0.951875	2.17571	0	0	0.176777	1.90375	0.271964	2.85562	4.39222	391.85	565.25	890.8	117.3	1471.35	342.55
Vegetable Burger	11.4	100	11.4	49.8243	67.1353	110.018	12.5659	178.032	41.5641	24.6046	42.355	78.7346	64.9385	11.4236	48.9455	48.9455	49.297	40.7733	12.7944	37.3462	47.4517	86.2917	372.021	0.124272	3.72816	4.72233	0.621359	6.71068	0.621359	1.49126	0.497087	0.745631	0.372816	0	1.11845	1.61553	0.869903	0.248544	0.149126	1.11845	0.497087	2.23689	5.12	567.996	765.343	1254.2	143.251	2029.56	473.831
Plant-Based Sausage 1	17	100	17	43.2783	79.3632	113.208	15.9198	163.325	41.2146	23.9387	45.1651	80.7193	73.3491	10.6722	53.4198	40.8019	51.1203	36.7925	9.41627	37.9127	50.5896	91.3325	384.063	0.833852	2.50156	1.83448	1.83448	4.16926	0.416926	0	2.16802	1.91786	2.16802	0.416926	0.833852	0.500311	0.250156	0.667082	0.141755	0.0833852	1.83448	0.917238	10.148	735.731	1349.17	1924.53	270.637	2776.53	700.649
Plant-Based Burger 2	17	113	19.21	36.2028	66.6274	93.6321	11.0259	137.972	34.0212	20.9316	38.5613	67.6887	58.4316	8.13679	44.8113	35.967	41.3325	30.3066	8.70873	31.8396	43.2783	76.6509	320.855	5.6702	12.1742	15.3429	0.250156	21.6802	5.58681	3.41879	6.83759	12.1742	9.75607	0.16677	7.67144	5.33665	7.42129	5.16988	0.491973	5.50343	7.17113	13.1749	52.8579	695.456	1279.91	1798.67	211.808	2650.44	653.548
Plant-Based Minced Meat 2	15	100	15	48.4	81.2	117.8	14.2667	180.667	43.5333	26.8667	47.8667	85.2	77.4	10.2	56.2	47.9333	54.8667	40.2667	10.6133	41.8667	55.8667	98.0667	410.48	5.46829	13.0108	19.139	0.188562	25.4558	5.37401	3.11127	4.52548	12.068	10.6537	0.471405	8.57956	4.61976	8.57956	6.03398	0.169706	6.78823	6.59966	15.3678	52.2128	726	1218	1767	214	2710	653
Plant-Based Swedish Balls	9.6	85	8.16	46.5409	79.8742	111.321	12.2642	214.885	41.195	24.8428	43.8155	80.8176	68.8679	8.59539	55.9748	57.0231	52.5157	37.4214	10.4193	37.631	51.5723	93.6059	382.327	0.592962	2.07537	2.37185	0.444721	1.4824	0.741202	0.444721	0.296481	0.14824	1.33416	0.592962	2.07537	1.4824	0.444721	0.741202	0.0296481	1.03768	1.18592	3.11305	6.84871	379.774	651.774	908.377	100.075	1753.46	336.151
Plant-Based Chicken Pieces 1	21	80	16.8	45.546	76.3889	120.69	14.7989	192.529	44.1092	27.1552	48.0843	82.0881	68.0556	11.7337	52.6341	55.4119	54.9808	41.4751	8.58238	37.8352	49.9521	90.4693	389.761	1.42234	3.72518	5.41844	0.880497	8.12766	2.23511	0.880497	2.70922	2.70922	3.18334	0.338653	1.5578	2.50603	0.948227	0.812766	0.934681	1.89645	2.09965	3.45426	15.2258	765.172	1283.33	2027.59	248.621	3234.48	741.034
Plant-Based Minced Meat 3	24	100	24	55.3393	91.0679	148.204	16.018	232.036	53.7924	33.1337	59.2315	100.848	82.3353	12.7246	70.7086	64.0719	66.7665	50.8982	17.7146	46.3074	60.5788	117.016	488.174	5.71613	11.7851	16.231	0.635126	24.6993	6.4924	2.68164	6.84525	11.2206	9.0329	1.76424	15.4547	8.18607	7.05695	4.93987	0.0705695	6.63354	6.91581	22.0883	58.9256	1328.14	2185.63	3556.89	384.431	5568.86	1291.02
Sensational Burger	14	113	15.82	41.4286	67.8571	106.714	16.2857	172.857	39.7143	24.8571	41.9286	71.2857	60.3571	9.71429	46.5714	48.3571	48.0714	36.7143	11.8357	33.1429	45.2857	79.7143	348.55	0.808122	1.01015	3.83858	0.606092	6.06092	1.21218	0.404061	2.72741	2.6264	1.3132	0.404061	1.01015	1.71726	1.11117	1.01015	0.0707107	1.21218	1.21218	2.22234	10.7783	655.4	1073.5	1688.22	257.64	2734.6	628.28
Sensational Burger Oven	14	113	15.82	43.799	73.4987	114.556	15.0131	191.253	43.2115	26.3708	45.3655	77.4804	67.2324	10.0522	50.5875	51.893	52.0888	40.0131	12.8851	36.6841	47.846	87.2715	377.833	1.93854	0.369246	2.30779	0.369246	6.46181	1.84623	1.66161	0.461558	3.41553	3.50784	0.55387	1.75392	4.70789	2.95397	2.12317	0.24001	0.184623	1.93854	1.93854	15.656	692.899	1162.75	1812.28	237.507	3025.63	683.606
Sensational Burger Pan	14	113	15.82	41	68.2667	107	15.5333	177.333	40.8667	24.4	42.6667	72	59.8	8.66667	46.9333	47.5333	48.0667	37.2	12.4133	33	45.2	79.9333	349.28	1.79134	3.01699	3.67696	0.471405	7.54247	1.79134	0.942809	2.26274	3.39411	2.35702	0.188562	2.4513	1.03709	1.9799	1.13137	0.565685	1.60278	2.26274	4.05408	15.5563	648.62	1079.98	1692.74	245.737	2805.41	646.511
Plant-Based Chicken Pieces 2	15	80	12	48.9262	78.5235	120.134	15.6376	244.966	47.047	28.9933	51.2752	89.3289	67.1141	11.9463	59.7987	69.5973	59.4631	42.349	14.3624	41.2081	55.6376	101.007	420.805	0.284741	0.569482	0.379655	0.474568	2.84741	0.664396	0.189827	0.189827	0.284741	0.569482	0.189827	0.0949137	1.61353	0.759309	0.284741	0.379655	0.759309	0.474568	0.854223	2.65758	587.114	942.282	1441.61	187.651	2939.6	564.564
Plant-Based Chicken Tenders	15	100	15	40.3333	65	99.2667	13.2667	204	39.6	24.2667	42.2	74.4667	54.1333	9	50.1333	58.9333	50.1333	35.9333	11.8067	34.3333	46.8667	84.4667	348.807	1.9799	3.48839	4.99689	0.659966	9.42809	2.26274	1.50849	1.60278	3.11127	2.82843	0.282843	2.4513	4.33692	2.26274	1.9799	0.00942809	1.60278	2.92271	4.05408	16.6971	605	975	1489	199	3060	594
Seitan Sausage	27	107	28.89	30.4299	40.3632	37.5093	24.8703	438.844	37.917	23.6471	41.9199	83.3951	18.4211	16.086	59.2291	145.293	58.1542	30.2076	5.98592	37.2498	46.5901	96.4789	325.482	0.36692	0.471754	0	0.786257	27.2569	1.93943	0.314503	0.0524171	0.524171	2.1491	0.104834	0.73384	3.14503	0.995925	0.262086	1.63017	0.681422	0.576588	1.41526	2.46885	879.121	1166.09	1083.64	718.502	12678.2	1095.42
Plant-Based Soup Balls	8.5	100	8.5	48.2801	74.4472	102.334	17.6904	330.467	49.8771	29.6069	52.7027	102.211	61.9165	14.0049	69.2875	101.474	64.2506	45.2088	13.4029	48.6486	59.7052	117.936	448.047	3.30099	6.60198	3.30099	0	26.0604	3.47473	1.56363	3.30099	6.94945	3.47473	0.347473	4.16967	7.6444	3.99594	2.43231	0.0173736	3.8222	5.21209	7.99187	27.4677	410.381	632.801	869.84	150.369	2808.97	423.956
Plant-Based Minced Meat 4	15.2	100	15.2	40.9868	58.4868	69.8026	31.3816	475.658	48.9474	29.8026	52.3684	99.4737	34.5395	16.7105	72.5	153.289	70.7237	41.5789	15.5263	45.4605	58.1579	117.961	420.658	0.465202	1.20952	0.837363	8.65275	12.0952	0.744323	0.279121	0.186081	1.86081	0.0930404	0.930404	2.04689	4.65202	1.95385	1.86081	0.744323	0.837363	1.11648	2.88425	9.11796	623	889	1061	477	7230	744
Plant-Based Chicken Burger	13	90	11.7	37.558	59.0417	81.8393	20.8655	278.207	39.8764	25.3478	41.9629	78.1298	44.8223	13.2148	53.323	89.1808	52.3957	33.8485	12.6507	36.6306	45.9042	89.9536	349.204	1.96722	3.06012	5.35521	1.31148	15.3006	1.74864	0.65574	2.07651	4.69947	2.62296	0.32787	2.62296	5.24592	3.06012	2.1858	0.841534	1.74864	2.40438	4.3716	18.4372	439.428	690.788	957.519	244.127	3255.02	466.553
Plant-Based Luncheon Meat 1	7.1	20	1.42	61.9118	67.3529	107.353	0	124.412	46.3235	25.3235	49.2647	79.7059	85.1471	13.5294	46.0294	51.9118	52.9412	55.7353	14.9412	38.8235	60.5882	84.8529	430.265	2.2877	0.83189	2.91162	0	1.24784	1.03986	1.4974	1.03986	0.83189	2.2877	0.83189	1.03986	2.2877	0.83189	1.45581	1.20624	0	1.66378	1.03986	11.8544	87.9147	95.6412	152.441	0	176.665	65.7794
Plant-Based Bacon 1	5.5	20	1.1	46.6912	85.1103	120.588	10.6618	170.221	42.0956	25.8088	47.0588	85.1103	73.7132	10.2941	55.1471	39.5404	54.0441	39.5221	10.2022	38.2353	56.8015	93.3824	403.658	1.55979	1.81976	3.11959	0	3.63952	1.81976	0.571925	2.07973	1.81976	3.37955	0	2.07973	4.91335	1.03986	0.259966	0.129983	1.55979	2.33969	3.63952	12.6603	51.3603	93.6213	132.647	11.7279	187.243	46.3051
Plant-Based Grilled Sausage	8.3	20	1.66	41.8269	61.0577	67.9087	18.0288	132.452	32.6923	18.1851	31.3702	61.899	25.601	16.8269	42.4279	34.0144	37.2596	27.2837	9.27885	40.5048	47.1154	82.9327	279.988	1.69978	3.0596	3.56953	0.67991	6.45915	0.67991	1.64878	1.18984	3.22957	0.169978	1.35982	2.54966	1.86975	2.37969	1.5298	0.713906	1.5298	2.37969	4.07946	14.7711	69.4327	101.356	112.728	29.9279	219.87	54.2692
Plant-Based Bacon 2	14.9	20	2.98	43.1544	71.9463	113.826	16.6443	194.631	41.8792	26.3087	44.2282	77.2483	62.349	9.73154	52.2148	50.4698	50.9396	38.8591	13.557	36.5101	47.3154	88.7248	371.812	1.23388	1.51862	2.84741	0.759309	5.69482	1.51862	1.13896	2.18301	2.56267	2.18301	0.0949137	2.84741	2.27793	1.4237	1.4237	0.189827	1.32879	1.4237	4.1762	14.0472	128.6	214.4	339.2	49.6	580	124.8
Plant-Based Chicken Filet	8.3	20	1.66	46.256	74.2754	113.647	14.9758	193.357	41.0628	23.6715	44.3237	75.9662	63.7681	8.9372	50.4831	48.1884	49.7585	36.715	12.4155	34.9034	47.9469	85.3865	364.227	0.170799	2.22038	0.170799	0.341597	2.90358	0	0.102479	1.19559	1.53719	0.341597	0.341597	0.683195	0.853994	0.341597	0.341597	0.307438	0.170799	0.853994	0.853994	5.70468	76.785	123.297	188.655	24.8599	320.973	68.1643
Plant-Based Luncheon Meat 2	8.2	20	1.64	44.0098	73.2274	116.504	12.4694	186.675	41.3203	25.5746	44.3765	80.0733	62.8362	9.29095	52.8117	50.6112	53.3007	41.5648	12.6773	37.6528	49.022	90.4645	378.227	1.03732	0.172887	0.172887	0.345773	4.32217	1.03732	2.21295	0.864434	1.55598	0	0	2.07464	1.72887	0.345773	0.345773	0.0864434	0.345773	1.55598	2.42041	8.6962	72.176	120.093	191.066	20.4499	306.147	67.7653
Plant-Based Sausage 2	7.1	20	1.42	45.0284	77.4148	111.648	13.7784	197.869	40.767	24.4886	43.4659	77.4148	64.4886	9.23295	51.7045	52.8409	50.8523	36.3636	10.9091	35.3693	49.1477	87.0739	367.216	1.00441	3.81677	2.00883	0.200883	2.20971	0.602648	0.080353	2.00883	2.20971	0.401765	1.40618	1.60706	0	0	0	0.200883	1.00441	1.2053	2.61147	9.12007	63.9403	109.929	158.54	19.5653	280.974	57.8892
Plant-Based Bacon 3	19	20	3.8	41.7115	51.3994	51.6685	23.5199	586.114	52.7987	30.3014	55.5436	109.15	23.789	14.5318	80.6243	189.451	78.31	40.7427	13.9935	50.4844	61.141	131.109	429.817	3.12071	3.12071	2.89236	1.29395	35.774	3.27294	2.0551	4.26243	7.00256	1.37007	2.43567	5.17581	12.1784	4.18632	2.35956	0.15223	2.13122	5.48027	7.30702	30.2937	158.504	195.318	196.34	89.3757	2227.23	200.635
Mozzarella Alternative	5	20	1	29.14	70.8	72	7.8	176.6	40.8	16.14	23.22	44.8	18.22	9.6	34.82	27.26	26.12	18.84	6.48	18.84	27.96	53.66	200.08	0.141421	1.69706	0.565685	0.282843	0.282843	0.565685	0.0282843	0.19799	0.565685	0.19799	0	0.0282843	0.59397	0.113137	0	0	0	0	0.0282843	1.01823	29.14	70.8	72	7.8	176.6	40.8
Melt Me Smoky	8.3	20	1.66	37.9518	69.0361	105.663	8.43373	170.723	35.9036	22.1687	42.1687	71.9277	55.4217	6.62651	48.9157	44.3373	46.988	33.012	10.9036	33.253	43.8554	82.1687	335	0.170387	1.53348	0.511162	0.681549	0.851936	0.340774	1.02232	1.02232	0.851936	0.340774	0.851936	0.681549	1.02232	0.681549	0.340774	0.221503	0.340774	0.340774	1.02232	5.67389	63	114.6	175.4	14	283.4	59.6
Plant-Based Quark Alternative Unsweetened	2.7	150	4.05	45.0242	102.415	105.072	10.3865	252.657	64.9758	23.3816	35.5797	67.8744	27.343	11.5942	52.1739	43.1643	39.8068	28.8164	9.56522	27.9952	42.7053	80.1691	299.034	0.546556	0.683195	0.341597	0.341597	2.73278	1.02479	0.204958	0.785674	1.02479	0.0683195	0	0.683195	0.785674	0.546556	0.444077	0.0683195	0.170799	0.273278	0.853994	3.55261	182.348	414.783	425.543	42.0652	1023.26	263.152
Plant-Based Chocolate Milk	1.8	150	2.7	34.6389	68.0556	81.6667	11.9444	160.833	36.8333	16.8889	30.8611	57.5	36.3056	11.5556	38.6389	34.1111	41.4722	30.4167	10.7778	24.6944	44.0833	63.3333	277.028	0.117851	1.17851	0	0.392837	1.96419	0.0785674	0.157135	0.353553	0.392837	0.196419	0	0.196419	0.157135	0.510688	0.353553	0.0785674	1.29636	0.117851	1.49278	1.84633	93.525	183.75	220.5	32.25	434.25	99.45
Coco Original	1.1	150	1.65	73.0909	210	117.727	0	282.727	67.9091	36.1364	47.6818	97.7273	72.0909	24.0909	64.3636	41.1818	69.5	45	12.2727	43.6818	79.7273	108.045	479.091	2.44273	32.1412	18.6419	0	19.2847	0.514259	1.99276	1.22137	5.78542	3.59982	0.642824	4.24264	4.24264	1.34993	6.55681	0.128565	2.63558	3.98551	6.87822	28.1557	120.6	346.5	194.25	0	466.5	112.05
Oat Drink	1.6	150	2.4	37.3438	55.375	67.8125	25.3125	181.25	40.7188	18.4375	30.7188	63.0312	30.875	13.0625	44.8438	45.4062	40.9062	28.25	12.5625	31	42.6875	75.8438	284.469	0.220971	0.795495	1.32583	0.441942	0.883883	0.397748	0.176777	1.81196	1.01647	0.53033	0	0.220971	0.574524	0.397748	0.0883883	0.176777	0.618718	0.883883	0.839689	4.90555	89.625	132.9	162.75	60.75	435	97.725
Oat Growth Drink	1.8	150	2.7	42.6111	73.6111	109.444	13.8889	163.889	41.7222	22.4444	41.75	77.5	66.3889	12.0556	52.0278	42.3611	51.3056	36.9722	10.5	35.6111	48.1667	87.6389	367.806	0.157135	1.17851	0	0	0.785674	0.157135	0.392837	0.196419	0.392837	0.392837	0	0.0392837	0.74639	0.274986	0.432121	0.157135	0.31427	0.471405	0.353553	2.47487	115.05	198.75	295.5	37.5	442.5	112.65
Oatgurt Blueberry	1.3	150	1.95	38.1923	58.7692	86.9231	25.3846	163.462	47.9231	20.4231	38.8077	75.5385	49.2692	15.3077	52.5385	52.4615	47.9615	32.7308	13.6923	38.1538	55.3846	90.6923	353.692	1.14225	1.41421	1.08786	2.17571	2.71964	0.326357	0.489535	0.163178	0.870285	0.707107	0	3.046	0.217571	1.03346	1.35982	0.108786	0.870285	3.91628	3.91628	10.661	74.475	114.6	169.5	49.5	318.75	93.45
Oatgurt Greek Style	3.3	150	4.95	33.2424	55.2424	115.455	28.7879	121.212	55	20.4242	49	88.1818	70.6061	14.5455	61.8182	55.5758	53.2121	42.8788	14.7273	48.3333	66.9697	110.152	429.152	0.557114	1.07137	1.28565	0.42855	1.7142	0.642824	0.34284	0.899954	1.28565	1.28565	0	0.857099	0.0857099	0.685679	0.814244	0.0857099	0.042855	1.28565	0.899954	6.85679	164.55	273.45	571.5	142.5	600	272.25
Plant-Based Not Milk	2.2	150	3.3	44.9545	84.5455	120	13.6364	166.364	42	24.9773	47.2727	84.0909	76.5909	10.9091	56.5909	38.7273	56.1364	38.8636	9.18182	39.6364	56.5909	96.2273	405.068	1.34993	4.49977	5.14259	0	7.71389	2.05704	0.996378	1.92847	2.5713	2.89271	0	0.321412	9.5138	0.321412	1.02852	0.0642824	2.05704	1.60706	2.37845	11.4101	148.35	279	396	45	549	138.6
Vly Unsweetened	2.5	150	3.75	34.02	69.4	98.4	11.2	150	33.7	21.58	39.12	69.2	68.2	9.12	46	24.34	42.4	30.78	6.32	31.86	41.8	77.86	332.12	2.12132	0.848528	2.26274	0.565685	6.78823	3.81838	2.63044	2.94156	2.82843	2.54558	0	3.9598	2.57387	4.52548	1.04652	0.0565685	2.96985	1.9799	6.92965	17.9888	127.575	260.25	369	42	562.5	126.375
Plant-Based Quark Alternative Soy	5.7	150	8.55	44.0351	81.9298	127.105	13.1579	205.263	44.2982	28.0702	48.5088	82.4561	70.7895	12.2807	55.2632	55.1754	56.0526	42.0175	13.3596	37.3684	50.3509	92.6316	403.096	1.24054	3.2254	3.59756	0.248108	4.96215	1.36459	1.24054	1.86081	2.48108	1.6127	0.248108	1.98486	1.6127	0.124054	1.11648	0.0124054	1.24054	2.23297	3.2254	12.7899	376.5	700.5	1086.75	112.5	1755	378.75
Minced beef comparison for meat analogue	20	100	20	67.75	70.05	95.2	10.6	152	76.95	31	44.8	80.85	86.55	22.85	42.85	54.85	41	45.1	11.8	33.6	52.35	76.45	418.15	1.62635	0.636396	0.424264	0.707107	1.41421	3.60624	0.141421	1.55563	2.89914	6.15183	1.3435	1.62635	1.62635	0	0.707107	0.424264	1.27279	3.3234	2.89914	17.3241	1355	1401	1904	212	3040	1539
Minced beef comparison for lunch meats analogue	20	20	4	67.75	70.05	95.2	10.6	152	76.95	31	44.8	80.85	86.55	22.85	42.85	54.85	41	45.1	11.8	33.6	52.35	76.45	418.15	1.62635	0.636396	0.424264	0.707107	1.41421	3.60624	0.141421	1.55563	2.89914	6.15183	1.3435	1.62635	1.62635	0	0.707107	0.424264	1.27279	3.3234	2.89914	17.3241	271	280.2	380.8	42.4	608	307.8
Bovine Gouda cheese	24	20	4.8	28.0782	32.3211	68.386	4.45092	212.146	17.7205	28.6606	46.8802	92.7621	82.6955	25.2912	49.9168	104.825	54.7005	35.6489	12.5208	54.9085	61.1481	104.825	435.524	0.294138	0.647103	0.23531	0.176483	2.3531	0.117655	0.294138	0.411793	0.588275	0.117655	0.117655	0.117655	1.17655	0.882413	0.411793	0.176483	0.70593	0.47062	0.823585	1.88248	134.775	155.141	328.253	21.3644	1018.3	85.0582
Bovine semi-skimmed Milk	3.6	150	5.4	31.6667	31.9444	74.8611	7.91667	203.472	17.875	25.3889	48.0556	93.6111	80	26.9444	45.1389	90.4167	53.4722	41.8056	13.2083	44.3056	58.6111	89.4444	432.764	0	0.392837	0.196419	0.196419	0.196419	0.0982093	0.235702	0.785674	0.392837	0.785674	0.785674	0.196419	0.982093	1.37493	0.589256	0.648181	1.76777	0.785674	1.96419	1.59099	171	172.5	404.25	42.75	1098.75	96.525
Bovine semi-skimmed yoghurt	4.2	150	6.3	31.6667	31.9444	74.8611	7.91667	203.472	17.875	25.3889	48.0556	93.6111	80	26.9444	45.1389	90.4167	53.4722	41.8056	13.2083	44.3056	58.6111	89.4444	432.764	0	0.392837	0.196419	0.196419	0.196419	0.0982093	0.235702	0.785674	0.392837	0.785674	0.785674	0.196419	0.982093	1.37493	0.589256	0.648181	1.76777	0.785674	1.96419	1.59099	199.5	201.25	471.625	49.875	1281.88	112.613
Bovine full-fat chocolate milk	3.3	150	5	31.6667	31.9444	74.8611	7.91667	203.472	17.875	25.3889	48.0556	93.6111	80	26.9444	45.1389	90.4167	53.4722	41.8056	13.2083	44.3056	58.6111	89.4444	432.764	0	0.392837	0.196419	0.196419	0.196419	0.0982093	0.235702	0.785674	0.392837	0.785674	0.785674	0.196419	0.982093	1.37493	0.589256	0.648181	1.76777	0.785674	1.96419	1.59099	158.333	159.722	374.306	39.5833	1017.36	89.375
Bovine semi-skimmed quark	7.5	150	11.3	31.6667	31.9444	74.8611	7.91667	203.472	17.875	25.3889	48.0556	93.6111	80	26.9444	45.1389	90.4167	53.4722	41.8056	13.2083	44.3056	58.6111	89.4444	432.764	0	0.392837	0.196419	0.196419	0.196419	0.0982093	0.235702	0.785674	0.392837	0.785674	0.785674	0.196419	0.982093	1.37493	0.589256	0.648181	1.76777	0.785674	1.96419	1.59099	357.833	360.972	845.931	89.4583	2299.24	201.988
[truncated: 35 more columns]

## Sheet: Variables
Variable	Explanation
Product	The analyzed meat or dairy analogue or animal-based counterpart
pro_content_%	The protein content in grams/100 gram (%) according to the front label on the packaging
Portion_gram	The quantity (grams) that is considered a portion
Pro_content_portion	The protein content in a portion of the product
"AminoAcid"_avg_mggp	The quantity of the respective amino acid in mg/g protein (average of the two analyzed samples)
"AminoAcid"_sd_mggp	The standard deviation of the respective amino acid in mg/g protein (standard deviation of the two analyzed samples)
"AminoAcid"_avg_portion	The quantity of the respective amino acid per portion (average of the two analyzed samples)
"AminoAcid"_sd_portion	The standard deviation of the respective amino acid per portion (standard deviation of the two analyzed samples)
EAA/NEAA	The ratio of the essential- and non-essential amino acid content in the product (essential/non-essential, excluding the conditionally essential Aas cystine+cysteine and tyrosine)
